# Supplementary material for: Haematological and Oncological Training Therapy With Stationary Strength and Cardio Machines (HOT) in Routine Cancer Care: A 3‐Year Real‐World Evaluation of Acceptance, Feasibility, Safety, and Effects
Source: Cancer Med. 2026 Jun 12;15(6):e72013. doi: 10.1002/cam4.72013 (PMC13263543; doi:10.1002/cam4.72013)
Supplement: Supplementary file 5 — Supplement 5: Changes pre‐post intervention. [file CAM4-15-e72013-s003.xlsx]

## Sheet: Tabelle1
			Changes pre-post intervention
		Bioimpedance analysis		1- Repetition maximum [%]						Cycle ergometer test	EORTC QLQ-C30a [Δ]						MFI-20b	FACT/GOG-NTX-13c	GSLTPAQd
Stratification	n	Fat mass [%] 49	muscle mass [%] 49	leg extension 45	leg curl 51	abdominal crunch 44	back extension 45	seated rowing 51	chest press 50	rel. max. power [%] 49	global QoL 52	physical function 52	role function 52	emotional function 52	cognitive function 52	social function 52	total fatigue scale [Δ] 53	neurotoxicity [Δ] 21	LSI [Δ] 52
Total cohort	53	3.4	-0.9	12.7	14.6	17.2	14.3	14.6	14.1	7.5	9	7	17	8	0	17	-6	4	11
Patients with solid tumours	33	2.8	-0.9	9.2	14.6	16.2	16.2	18.6	19.1	8.5	9	7	17	8	0	17	-4	3	12
Patients with haematological neoplasm	20	4.9	-0.5	14.7	15.0	18.2	14.3	13.5	13.0	1.4	8	7	16	0	0	0	-9	6	10
p-value		0.376	0.718	0.871	0.785	0.618	0.629	0.345	0.323	0.678	0.937	0.989	0.100	0.409	0.468	0.487	0.414	0.901	0.549
Patients undergoing active cancer treatment	32	3.1	-1.2	7.6	14.6	18.2	8.8	13.9	15.6	8.1	9	7	17	8	0	17	-5	6	12
Patients in follow-up care/watch-and-wait	21	2.8	-0.9	27.1	14.8	14.5	15.1	18.8	13.9	7.5	8	7	17	8	0	0	-7	3	10
p-value		0.405	0.157	0.483	0.912	0.986	0.610	0.816	0.848	0.783	0.776	0.462	0.669	0.336	0.586	0.038*	0.623	0.245	0.502
Patients with CIPN at baseline	22	4.1	0.4	14.7	20.5	28.6	19.4	16.7	18.5	14.7	16	13	17	8	0	17	-11	4	21
Patients without CIPN at baseline	30	3.5	-1.2	9.5	13.3	13.8	8.7	12.8	10.2	1.4	8	7	16	0	0	0	-4	n.a.	10
p-value		0.942	0.065	0.903	0.500	0.040*	0.131	0.708	0.345	0.006*	0.267	0.036*	0.149	0.348	0.271	0.254	0.020*	n.a.	0.193
Women	33	3.1	-0.9	12.8	13.3	13.5	16.6	15.4	15.4	4.0	9	7	8	8	0	17	-6	3	8
Men	20	4.8	-0.9	9.2	15.5	26.3	8.7	14.5	14.1	11.0	8	7	17	4	0	17	-6	7	11
p-value		0.943	0.389	0.979	0.981	0.016*	0.368	0.950	0.579	0.387	0.810	0.774	0.256	0.647	0.220	0.906	0.902	0.372	0.566
Data are presented as median.
Group differences were analyzed using the Mann–Whitney U test, with exact two-sided p-values reported.
Abbreviations: rel., relative; max., maximum; LSI, Leisure Score Index; n.a., not
aQuality of Life questionnaire of cancer patients of European Organization for Research and Treatment of Cancer, a positve value on the scale ‘global QoL’ and on the functional scales indicates an improvement in subjectively perceived health or a higher level of performance and functionality.
bMultidimensional Fatigue Inventory, a negative value indicates a reduction in symptoms.
cFunctional Assessment of Cancer Therapy/Gynecologic Oncology Group - Neurotoxicity 13 Item Version; a positive value indicates a reduction in symptoms.
dGSLTPAQ, Godin-Shepard Leisure-Time Physical Activity Questionnaire; A positive value indicates an increase in physical activity.
bold = statistically significant, * p ≤0.05
